# Supplementary material for: Avian haemosporidians of the genera Plasmodium and Haemoproteus from resident and Neotropical migrant birds in Colombia
Source: Parasitol Res. 2024 Jun 26;123(6):252. doi: 10.1007/s00436-024-08260-8 (PMC11208266; doi:10.1007/s00436-024-08260-8)
Supplement: Supplementary file 1 — Supplementary file1 (CSV 105 KB) [file 436_2024_8260_MOESM1_ESM.csv]

Table S1. Evolutionary distances between cytochrome b gene lineages of haemosporidians
	Plasmodium_sp_VIOLI03_OR654036	Plasmodium_sp_SETAUD23_OR654037	Plasmodium_matutinum_LINN1_OR654038	Plasmodium_sp_BT7_OR654039	Plasmodium_unalis_TULEU09_OR654040	Plasmodium_sp_OR654041	Plasmodium_sp._EMBHER01_OR654042	Plasmodium_sp._PADOM09_OR654044	Plasmodium_parahexamerium_ALEDIA02	Plasmodium_globularis_ANLAT01	Plasmodium_multivacuolaris_ANLAT07	Plasmodium_homopolare_BAEBIC02	Plasmodium_homocircumflexum_COLL4	Plasmodium_delichoni_COLL6	Plasmodium_lucens_CYAOLI09	Plasmodium_nucleophilum_DENPET03	Plasmodium_collidatum_FANTAIL01	Plasmodium_gallinaceum_GALLUS01	Plasmodium_juxtanucleare_GALLUS02	Plasmodium_ashfordi_GRW02	Plasmodium_elongatum_GRW06	Plasmodium_relictum_GRW11	Plasmodium_matutinum_LINN1	Plasmodium_paranucleophilum_MYCAME02	Plasmodium_rouxi_PADOM16	Plasmodium_megaglobularis_PYSUN1	Plasmodium_tejerai_SPMAG01	Plasmodium_homonucleophilum_SW2	Plasmodium_vaughani_SYAT05	Plasmodium_lutzi_TFUS05	Plasmodium_unalis_TFUS06	Plasmodium_circumflexum_TURDUS1	Plasmodium_cathemerium_ZONCAP15	Plasmodium_sp_PIRUB04_OR654050	Plasmodium_sp_TACTHA01_OR654049	Plasmodium_sp_EPIFUL01_OR767283	Haemoproteus_tyranni_TYRMEL03_OR654045	Haemoproteus_tyranni_MYMAC03_OR654046	Haemoproteus_sp_MN459438	Haemoproteus_paramultipigmentatus_COLPAS11_OR654047	Haemoproteus_witti_EUPMAC01_OR654048	Haemoproteus_tartakovskyi_ALARV01	Haemoproteus_vacuolatus_ANLAT02	Haemoproteus_coatneyi_ARBRU02	Haemoproteus_sanguinis_BUL2	Haemoproteus_catharti_CATAUR01	Haemoproteus_fringillae_CCF3	Haemoproteus_majoris_CCF5	Haemoproteus_magnus_CCF7
Plasmodium_sp_VIOLI03_OR654036
Plasmodium_sp_SETAUD23_OR654037	0,0578083415
Plasmodium_matutinum_LINN1_OR654038	0,0280958216	0,0522025060
Plasmodium_sp_BT7_OR654039	0,0688461052	0,0431577356	0,0620354754
Plasmodium_unalis_TULEU09_OR654040	0,0658049515	0,0788553900	0,0784498835	0,0783125719
Plasmodium_sp_OR654041	0,0788438018	0,0599371126	0,0920697551	0,0656013360	0,0864570299
Plasmodium_sp_EMBHER01_OR654042	0,0659690347	0,0052307246	0,0572912468	0,0432153403	0,0796954883	0,0701107141
Plasmodium_sp_PADOM09_OR654044	0,0604287753	0,0000000000	0,0596436020	0,0413723579	0,0790557758	0,0562983080	0,0049339211
Plasmodium_parahexamerium_ALEDIA02	0,0654749917	0,0846522625	0,0725556181	0,0708574085	0,0525700634	0,1028022024	0,0796954883	0,0817072344
Plasmodium_globularis_ANLAT01	0,0706703455	0,0810994012	0,0834613807	0,0753693144	0,0523476924	0,0755552888	0,0763914231	0,0785201884	0,0417933809
Plasmodium_multivacuolaris_ANLAT07	0,0543923826	0,0749532402	0,0644197258	0,0699084787	0,0686481180	0,0762471072	0,0731309544	0,0708789172	0,0525244344	0,0483007597
Plasmodium_homopolare_BAEBIC02	0,0595331889	0,0722995356	0,0751224980	0,0681311288	0,0404521691	0,0972841227	0,0734970598	0,0736342931	0,0368549421	0,0395631703	0,0567501460
Plasmodium_homocircumflexum_COLL4	0,0578933905	0,0578093324	0,0538137139	0,0481575678	0,0850195053	0,1028022024	0,0598013083	0,0636347913	0,0893592656	0,0977973506	0,0862397014	0,0940879789
Plasmodium_delichoni_COLL6	0,0659701228	0,0694531575	0,0727314149	0,0652889679	0,0844429256	0,1256053285	0,0681257161	0,0783350328	0,0919255656	0,0874213215	0,0907187482	0,0813963020	0,0652148397
Plasmodium_lucens_CYAOLI09	0,0733453814	0,0629377861	0,0826484245	0,0626264709	0,0945551068	0,0848851689	0,0593570984	0,0581698694	0,0792477018	0,0819669092	0,0881893868	0,0815749938	0,0913173839	0,0915191864
Plasmodium_nucleophilum_DENPET03	0,0605808888	0,0786409535	0,0730821777	0,0652880168	0,0794452327	0,1078720126	0,0740582418	0,0813296609	0,0846442886	0,0872277808	0,0934659950	0,0815738301	0,0747645685	0,0507201862	0,0839044651
Plasmodium_collidatum_FANTAIL01	0,0742780322	0,0780088738	0,0862677863	0,0695965809	0,0945536911	0,0922643269	0,0761920270	0,0758973187	0,1016598470	0,0943326776	0,1009815169	0,1007574837	0,0887703527	0,0782247911	0,0913173839	0,0438195749
Plasmodium_gallinaceum_GALLUS01	0,0771967886	0,0516615838	0,0723818234	0,0528285317	0,1053061118	0,0765956153	0,0539666245	0,0462461121	0,0964560510	0,1069594386	0,0913173839	0,1012051046	0,0715113449	0,0964588598	0,0696690381	0,0844568605	0,0840869656
Plasmodium_juxtanucleare_GALLUS02	0,0681543651	0,0780116060	0,0693294392	0,0776054803	0,0717797860	0,0860584687	0,0734982699	0,0783350328	0,0598507332	0,0558320206	0,0593489627	0,0598507332	0,0911178100	0,0917232420	0,0767558159	0,0844568605	0,1038164647	0,0883821694
Plasmodium_ashfordi_GRW02	0,0683259621	0,0784318564	0,0806595223	0,0702222248	0,0842525173	0,1186365948	0,0794936240	0,0785142432	0,0889657658	0,0798020882	0,0905205662	0,0742797464	0,0653555368	0,0236893472	0,0889657658	0,0574674869	0,0778890954	0,0938810643	0,0986123163
Plasmodium_elongatum_GRW06	0,0545270409	0,0637735154	0,0567052461	0,0633298328	0,0927515306	0,0769520633	0,0711671882	0,0615045421	0,0871926219	0,0895926702	0,0860514401	0,0844580760	0,0718192390	0,0789040630	0,0747645685	0,0744395815	0,0887690765	0,0675154778	0,0839056643	0,0741206140
Plasmodium_relictum_GRW11	0,0713782280	0,0348766444	0,0647266929	0,0457279069	0,0852135050	0,0508412319	0,0380622977	0,0343184291	0,0819312869	0,0823266213	0,0812207201	0,0772587342	0,0696709988	0,0844592916	0,0549839790	0,0799419968	0,0866162895	0,0597242743	0,0787333894	0,0795944314	0,0678088582
Plasmodium_matutinum_LINN1	0,0280958216	0,0522025060	0,0047012889	0,0581524078	0,0751576064	0,0818979985	0,0545016853	0,0562983080	0,0747645685	0,0852431942	0,0672265695	0,0770903442	0,0595991795	0,0746032994	0,0764242557	0,0725999701	0,0893592656	0,0695202445	0,0716649529	0,0817533255	0,0554499655	0,0603629275
Plasmodium_paranucleophilum_MYCAME02	0,0576048743	0,0666095680	0,0784498835	0,0603923648	0,0794464002	0,0815198439	0,0682949638	0,0684594451	0,0822931669	0,0821469503	0,0932605493	0,0792477018	0,0699715592	0,0550995367	0,0716649529	0,0236410214	0,0438189811	0,0840881701	0,0840881701	0,0505080814	0,0721288446	0,0676613650	0,0774278817
Plasmodium_rouxi_PADOM16	0,0665028588	0,0677215225	0,0845145158	0,0741486269	0,0550413460	0,0872778658	0,0664729793	0,0695888792	0,0607739727	0,0587592637	0,0554710816	0,0487011390	0,0958166236	0,0927768460	0,0806778924	0,0905862229	0,1030693079	0,1030708436	0,0652380469	0,0830500825	0,0931947412	0,0806790631	0,0879988988	0,0783104526
Plasmodium_megaglobularis_PYSUN1	0,0576039352	0,0291595205	0,0672745780	0,0454317399	0,0947703090	0,0461446713	0,0326152789	0,0340968906	0,0868083604	0,0868433360	0,0787333894	0,0864275729	0,0741206140	0,0815749938	0,0571069088	0,0724412001	0,0744395815	0,0574690682	0,0835407109	0,0790754987	0,0699725483	0,0345895576	0,0673711797	0,0603620862	0,0757800665
Plasmodium_tejerai_SPMAG01	0,0463861070	0,0607859471	0,0434802641	0,0652945093	0,0932066279	0,0864517887	0,0598072642	0,0588287023	0,0901198473	0,0903266552	0,0750160629	0,0901198473	0,0577606936	0,0979206075	0,0774200524	0,0803757480	0,0801933379	0,0675146899	0,0870823138	0,0901211981	0,0578875376	0,0675156730	0,0430277421	0,0880807441	0,0891340333	0,0676665756
Plasmodium_homonucleophilum_SW2	0,0826729026	0,0786409535	0,0917248094	0,0811199906	0,0748189064	0,1435091030	0,0796928242	0,0815161518	0,0652130069	0,0798009437	0,0930533608	0,0692216995	0,0973213392	0,0844568605	0,0923343387	0,0997168444	0,0945060273	0,1045167289	0,0866150435	0,0866162895	0,1018865589	0,0848288955	0,0919242290	0,0901571376	0,0781351093	0,0873835327	0,1113320233
Plasmodium_vaughani_SYAT05	0,0710192526	0,0722995356	0,0832508651	0,0679781080	0,0380935459	0,0713641036	0,0763836073	0,0710388389	0,0416830984	0,0484025019	0,0638403335	0,0479753014	0,0966722895	0,0889657658	0,0790754987	0,0764242557	0,0907174477	0,0891607800	0,0713574135	0,0860502109	0,0842727051	0,0840881701	0,0842727051	0,0813974605	0,0578560084	0,0885758226	0,0927780654	0,0673692872
Plasmodium_lutzi_TFUS05	0,0279609022	0,0463747529	0,0214736399	0,0602595041	0,0824036967	0,0758995794	0,0489791237	0,0512927879	0,0794195440	0,0919609734	0,0715113449	0,0840881701	0,0573480912	0,0842739152	0,0669383136	0,0725999701	0,0842727051	0,0646572942	0,0739611397	0,0840893747	0,0507208803	0,0575905671	0,0171540114	0,0724422284	0,0876074051	0,0622478930	0,0428435031	0,0971035156	0,0842727051
Plasmodium_unalis_TFUS06	0,0602774402	0,0696362114	0,0756674412	0,0705367928	0,0312303469	0,0860558730	0,0656070076	0,0711995021	0,0417695170	0,0509609525	0,0594721702	0,0434572623	0,0822907970	0,0770892459	0,0842727051	0,0699705701	0,0909152145	0,0940852442	0,0623787521	0,0792454449	0,0868071088	0,0749265549	0,0797666810	0,0653546163	0,0442045441	0,0794184105	0,0876767171	0,0629140373	0,0324025429	0,0747635053
Plasmodium_circumflexum_TURDUS1	0,0688461052	0,0431577356	0,0645728362	0,0022091952	0,0773943777	0,0656013360	0,0432153403	0,0413723579	0,0701233350	0,0751249866	0,0738023679	0,0675154778	0,0506145987	0,0670825935	0,0598507332	0,0647955382	0,0736432632	0,0505087695	0,0765907509	0,0695212205	0,0604921672	0,0437285706	0,0625136582	0,0601052989	0,0757800665	0,0434578462	0,0675166561	0,0799408478	0,0673702334	0,0645205486	0,0698194705
Plasmodium_cathemerium_ZONCAP15	0,0634331270	0,0131466848	0,0595023197	0,0339384949	0,0777449976	0,0562983080	0,0148896774	0,0157422297	0,0774278817	0,0704616461	0,0715113449	0,0678078992	0,0555675314	0,0696709988	0,0530778568	0,0725999701	0,0769227064	0,0462387675	0,0696709988	0,0724432567	0,0582060127	0,0326700449	0,0556856068	0,0629158021	0,0710738469	0,0346604966	0,0654275423	0,0775955655	0,0699715592	0,0509348126	0,0701223415	0,0302814395
Plasmodium_sp_PIRUB04_OR654050	0,0681183965	0,0170891512	0,0610552472	0,0516951354	0,1003451923	0,0713619759	0,0159984990	0,0242228205	0,1004300785	0,0915506107	0,0936585750	0,0870781653	0,0759571219	0,0892168342	0,0725892289	0,0868723505	0,0938808014	0,0650174722	0,0837163760	0,0919919508	0,0734432458	0,0452392751	0,0654712196	0,0813780496	0,0935948427	0,0497468485	0,0698233993	0,1004268738	0,0919905033	0,0627022817	0,0896416609	0,0525156233	0,0209669587
Plasmodium_sp_TACTHA01_OR654049	0,0659690347	0,0131140798	0,0595023197	0,0386913812	0,0837684297	0,0610883092	0,0123394933	0,0157087934	0,0835756912	0,0755390924	0,0750240797	0,0734448686	0,0582818560	0,0755343535	0,0624869886	0,0758773841	0,0802016280	0,0552898253	0,0753623581	0,0783125719	0,0658762130	0,0294916961	0,0534131539	0,0682838507	0,0743182319	0,0361519745	0,0581576661	0,0886980397	0,0805661552	0,0531777298	0,0710162060	0,0386913812	0,0111277825	0,0119183822
Plasmodium_sp_EPIFUL01_OR767283	0,0715715064	0,0700263086	0,0782720042	0,0658884049	0,0621911346	0,0860558730	0,0740713175	0,0713757513	0,0568332651	0,0543988164	0,0609474737	0,0403453455	0,0916676753	0,0960843968	0,0886404731	0,0910448746	0,1087171467	0,0934555668	0,0633906796	0,0858563014	0,0916663122	0,0741257581	0,0812677078	0,0838435330	0,0550156933	0,0787086589	0,0878835596	0,0737942964	0,0587703586	0,0884427203	0,0565869582	0,0642261362	0,0645093409	0,0847419162	0,0687618142
Haemoproteus_tyranni_TYRMEL03_OR654045	0,1053013010	0,0963056162	0,1049141885	0,0941133447	0,1086526543	0,1243796052	0,1019431285	0,0998012274	0,1073646987	0,1129714032	0,1175058464	0,1073646987	0,1101571234	0,1212086479	0,1263590744	0,1132329352	0,1212048020	0,1045934295	0,1177867988	0,1177867988	0,1126965949	0,0998012274	0,0968312355	0,1183510491	0,1285667670	0,1096354254	0,0995708463	0,1106787885	0,1209148952	0,1043471975	0,1186343501	0,0941133447	0,0950001502	0,0992375239	0,0922689753	0,1109624377
Haemoproteus_tyranni_MYMAC03_OR654046	0,1053013010	0,0963056162	0,0969407937	0,0966888672	0,1066996138	0,1187968932	0,1030483552	0,0971940809	0,1146106270	0,1149239791	0,1171352806	0,1083823709	0,1058578727	0,1120801547	0,1327546276	0,1120762414	0,1180713787	0,1055797364	0,1202859117	0,1143090070	0,1146126264	0,1030501323	0,0969407937	0,1149159163	0,1258486318	0,1053031105	0,0971990735	0,1061320138	0,1234570258	0,1053031105	0,1149139058	0,0966888672	0,0977047835	0,1026841778	0,0946535100	0,1098429442	0,0049948284
Haemoproteus_sp_MN459438	0,1235208155	0,1301980800	0,1247755580	0,1301980800	0,1356372797	0,1693567535	0,1356372797	0,1301980800	0,1544440189	0,1520532249	0,1686129010	0,1465650283	0,1480912204	0,1592090371	0,1694975526	0,1241448811	0,1528432140	0,1342641519	0,1592090371	0,1639301937	0,1410929871	0,1418211521	0,1247755580	0,1295377633	0,1609148007	0,1356372797	0,1622338019	0,1440487444	0,1356372797	0,1241448811	0,1480861323	0,1301980800	0,1418211521	0,1356372797	0,1356372797	0,1528379718	0,1497288586	0,1497288586
Haemoproteus_paramultipigmentatus_COLPAS11_OR654047	0,1278252716	0,1284544394	0,1245183007	0,1634224630	0,1705368327	0,1496800419	0,1380162982	0,1288983212	0,1889192551	0,1679533216	0,1679533216	0,1805381231	0,1934708443	0,1914697776	0,1914697776	0,1634224630	0,1642534196	0,1466274311	0,1934708443	0,1924647811	0,1295270427	0,1413403995	0,1237364193	0,1742031492	0,2000619506	0,1642534196	0,1741972801	0,1750887345	0,1519396253	0,1295270427	0,1934641301	0,1688052557	0,1399515660	0,1399515660	0,1399515660	0,1914632120	0,1786977227	0,1673082274	0,0754961220
Haemoproteus_witti_EUPMAC01_OR654048	0,0916255161	0,0971042268	0,0919497212	0,0901904634	0,1068632700	0,1027990015	0,0999496804	0,0924874447	0,1035409252	0,1081410761	0,1076214277	0,1086526543	0,1007519279	0,1200857919	0,1112143850	0,1146064262	0,1143289628	0,0920529800	0,1104199100	0,1114842079	0,0947768338	0,0924874447	0,0870654782	0,1063496991	0,1154805320	0,0998012274	0,1023234475	0,1094374682	0,1114824438	0,0891414364	0,1091751350	0,0901904634	0,0901904634	0,1024590583	0,0924860198	0,1148981900	0,0610964286	0,0571761729	0,1342596797	0,1379167038
Haemoproteus_tartakovskyi_ALARV01	0,1033200946	0,1030154145	0,1083738626	0,0963500380	0,1113030600	0,1135029406	0,1055449481	0,0972796199	0,1245922587	0,1289892743	0,1234386289	0,1240116974	0,1113897697	0,1298956860	0,1212494066	0,1245903407	0,1242993626	0,1108769398	0,1342847678	0,1240135967	0,1086831176	0,0986917655	0,1033199653	0,1171245238	0,1397711013	0,1130668057	0,1115929649	0,1223817702	0,1243012712	0,1106248514	0,1171227310	0,1008920435	0,1037928614	0,1169425563	0,0965736882	0,1204864071	0,0683126402	0,0598290141	0,1342596797	0,1541690076	0,0392176744
Haemoproteus_vacuolatus_ANLAT02	0,1013161719	0,1009029638	0,0948271965	0,0891178711	0,1100948371	0,1089100728	0,1032951344	0,0979778012	0,1121552162	0,1218060691	0,1259016116	0,1171157593	0,1013443395	0,1171175521	0,1121552162	0,1141028552	0,1245836698	0,0980125150	0,1193248305	0,1143693657	0,0938333751	0,1013443395	0,0929897393	0,1094266692	0,1301590747	0,1059844811	0,1088225801	0,1104456307	0,1198812830	0,0953896249	0,1176624128	0,0885975026	0,0914139559	0,1093067834	0,0945307147	0,1137807900	0,0660579789	0,0599840360	0,1356281416	0,1430690543	0,0346263938	0,0467630124
Haemoproteus_coatneyi_ARBRU02	0,1064168786	0,1086449626	0,1116109430	0,0961259914	0,1085400189	0,1135029406	0,1108666601	0,1020706011	0,1228273902	0,1283765900	0,1217067164	0,1168439174	0,1247129459	0,1244269461	0,1247110608	0,1173767604	0,1222616108	0,1040477831	0,1268719326	0,1217067164	0,1093318830	0,1047528486	0,1093318830	0,1125074002	0,1320774407	0,1069225877	0,1219757169	0,1152009807	0,1225447467	0,1165802478	0,1100754065	0,0968852804	0,1045167289	0,1222344536	0,1013305902	0,1124608499	0,0657553505	0,0570347154	0,1335840012	0,1662709102	0,0441941503	0,0263101026	0,0559512197
Haemoproteus_sanguinis_BUL2	0,1002436309	0,0907130487	0,0856351465	0,0781307811	0,1035461838	0,1073606421	0,0879026791	0,0866524740	0,1100754065	0,1209601929	0,1139007458	0,1149395048	0,1038134177	0,1176477420	0,0999369939	0,1093286387	0,1249965315	0,0915138888	0,1117429399	0,1173785247	0,0925381032	0,0895534655	0,0839008679	0,1047497440	0,1220821161	0,0988260033	0,0976888745	0,1157294114	0,1122496986	0,0862347626	0,1100737611	0,0819277643	0,0822884271	0,0975967819	0,0833813599	0,1074982516	0,0657543856	0,0596797623	0,1450617310	0,1437661728	0,0393031065	0,0467579103	0,0306750812	0,0554492006
Haemoproteus_catharti_CATAUR01	0,0797274332	0,0755563675	0,0804643219	0,0679791049	0,1065440823	0,0972811208	0,0765799908	0,0764209532	0,0879704773	0,1081808942	0,1035877256	0,0971035156	0,0866187815	0,1018895585	0,0919242290	0,0966722895	0,1081134512	0,0716639472	0,0988303279	0,0990507871	0,0673702334	0,0797678248	0,0767569043	0,0971035156	0,1091702940	0,0815738301	0,0724505963	0,1049885171	0,0905602831	0,0764253345	0,0903562602	0,0649352967	0,0701243285	0,0707696120	0,0634722622	0,0846030522	0,0995649106	0,0999829181	0,1410929871	0,1671104181	0,0893478601	0,0980211563	0,0931991762	0,0964532423	0,0947144145
Haemoproteus_fringillae_CCF3	0,1058560432	0,1056850377	0,1081028193	0,1013305902	0,1143522972	0,1083850576	0,1080652160	0,1023100977	0,1231095244	0,1286738091	0,1317699939	0,1225428931	0,1200945137	0,1283444689	0,1195435443	0,1206453068	0,1305155999	0,1117412789	0,1326871989	0,1225447467	0,1144185289	0,0949265389	0,1042801719	0,1132811002	0,1380710626	0,1090836616	0,1216841464	0,1209226818	0,1228255276	0,1114905114	0,1157311609	0,1018835596	0,0999384693	0,1172312171	0,0965722096	0,1179805913	0,0683116334	0,0623312776	0,1403678915	0,1489555576	0,0390462745	0,0239498493	0,0488098400	0,0281539479	0,0483754053	0,0942917168
Haemoproteus_majoris_CCF5	0,0977014187	0,0907130487	0,0943530627	0,0809341063	0,0987990822	0,1129568038	0,0879041579	0,0893404374	0,1078939486	0,1138393591	0,1168456650	0,1074043914	0,0999399448	0,1108361835	0,1045136389	0,1001640809	0,1171105863	0,0968824457	0,1149412293	0,1078955623	0,0999384693	0,0925381032	0,0869975391	0,1078939486	0,1198725520	0,1066802105	0,0981430458	0,1110843829	0,1100754065	0,0940852442	0,1078923348	0,0822896120	0,0850167980	0,0978338942	0,0833826117	0,1077483295	0,0560525964	0,0571752480	0,1169981077	0,1482357978	0,0393894804	0,0352629930	0,0376492736	0,0415096645	0,0393761848	0,0919228923	0,0348023296
Haemoproteus_magnus_CCF7	0,1129589719	0,1166571519	0,1193570360	0,1175230731	0,1332251018	0,1249833070	0,1104056296	0,1091364939	0,1477615723	0,1348046376	0,1359867625	0,1368328559	0,1364098341	0,1297959184	0,1454627612	0,1152266165	0,1351487998	0,1039862126	0,1368328559	0,1322758570	0,1293923737	0,1220744580	0,1191874508	0,1253333589	0,1754105689	0,1249508742	0,1319593683	0,1443931400	0,1443991497	0,1322785423	0,1453138190	0,1173929581	0,1052373550	0,1141233461	0,1040177907	0,1285616120	0,0915177334	0,0830502365	0,1639188580	0,1715795780	0,0809325951	0,0760306119	0,0722668550	0,0714044986	0,0911119727	0,0999400244	0,0812726531	0,0751009097
Haemoproteus_fuscae_CELEC01	0,1126756056	0,0944154490	0,1118916974	0,0943021569	0,1123596017	0,1186328375	0,0974120238	0,0924785165	0,1212069343	0,1273788670	0,1305195906	0,1206471375	0,1074059899	0,1289443204	0,1157329104	0,1342417540	0,1392551766	0,0997124387	0,1389319302	0,1212087829	0,1081420896	0,1078955623	0,1076501986	0,1236816461	0,1342883891	0,1149412293	0,1177456044	0,1333033946	0,1239697917	0,1100770518	0,1267481572	0,0951396475	0,0931632531	0,1148693948	0,0995334911	0,1168483922	0,0785201884	0,0795254633	0,1396552282	0,1541690076	0,0491438406	0,0514001898	0,0611757459	0,0649343884	0,0583290865	0,0951382482	0,0625119164	0,0486809690	0,0843704716
Haemoproteus_noctuae_CIRCUM01	0,1215765257	0,1068668572	0,1257652615	0,1126639059	0,1311448337	0,1243796052	0,1151865575	0,1083833548	0,1395843504	0,1434899090	0,1464568959	0,1389276251	0,1222616108	0,1442848474	0,1314319032	0,1471478406	0,1421005621	0,1119932205	0,1551198219	0,1339290426	0,1181882611	0,1184613637	0,1200927006	0,1289403547	0,1455727234	0,1255754067	0,1308517621	0,1441498418	0,1424400840	0,1200927006	0,1402454191	0,1127629485	0,1083881599	0,1291504343	0,1103852576	0,1279148835	0,0963812205	0,0966905136	0,1575466065	0,1586118537	0,0639277224	0,0632236784	0,0682818250	0,0769216131	0,0699715592	0,1049853979	0,0744385279	0,0649325718	0,0970967692
Haemoproteus_danilewskyii_COCOR01	0,1001272407	0,0951622154	0,0989336482	0,0973071117	0,1039702854	0,1361021704	0,0989722011	0,0992068987	0,1265007568	0,1273229565	0,1384344629	0,1297985650	0,1081215827	0,1265007568	0,1188263783	0,1265007568	0,1368384833	0,1077960122	0,1397288091	0,1228301379	0,1126809367	0,1055565980	0,1042996624	0,1166446738	0,1575209197	0,1116607710	0,1242968085	0,1272830273	0,1232091478	0,1011286017	0,1206647221	0,1014298374	0,0988425566	0,1151926234	0,0979220454	0,1293751585	0,0840039020	0,0742348084	0,1288801263	0,1549290296	0,0343262424	0,0504015478	0,0441183845	0,0685574473	0,0406569253	0,0985477378	0,0589282109	0,0560831931	0,1005316508
Haemoproteus_multipigmentatus_COLBUC01	0,1215829914	0,1030172895	0,1148873923	0,1205982844	0,1477944628	0,1302021892	0,1086393545	0,1053319403	0,1449730883	0,1431520823	0,1379609424	0,1336178510	0,1436101087	0,1382837331	0,1442870973	0,1364297745	0,1389319302	0,1255773194	0,1446315007	0,1493308925	0,1100786973	0,1176495149	0,1154706612	0,1386059671	0,1548160095	0,1308255633	0,1418766477	0,1424423127	0,1389319302	0,1203728979	0,1525773566	0,1228292528	0,1125090851	0,1311887923	0,1174773603	0,1482020376	0,1334706190	0,1288347449	0,0646930446	0,0271330157	0,1116343993	0,1247540815	0,1228625346	0,1333067367	0,1217067164	0,1386081092	0,1232964867	0,1104957710	0,1318691962
Haemoproteus_columbae_COLIV03	0,1624691831	0,1595738480	0,1622085907	0,1715020876	0,1800572882	0,1381534160	0,1555957655	0,1531069706	0,1486165165	0,1695281825	0,1616030850	0,1627626492	0,1742771906	0,1686970263	0,1602099919	0,1677458443	0,1721065324	0,1576607433	0,1631574098	0,1764339025	0,1631574098	0,1627652344	0,1576657330	0,1669266838	0,1799430266	0,1631574098	0,1671059923	0,1790457645	0,1751255394	0,1518520583	0,1703411113	0,1661238996	0,1449708157	0,1666807441	0,1538361920	0,1822166267	0,1755510303	0,1795622174	0,1241366318	0,1399515660	0,1546246652	0,1699504633	0,1651686258	0,1641391622	0,1627678197	0,1657229103	0,1653213273	0,1511363273	0,1301967737
Haemoproteus_pallidus_PFC1	0,0913876085	0,0844196720	0,0860544644	0,0732771099	0,0907124498	0,0972811208	0,0849434651	0,0788716475	0,0929754045	0,1028428251	0,1093529073	0,0977786680	0,0877943339	0,1006415611	0,0929754045	0,0975573397	0,1184819458	0,0846615485	0,0999613931	0,0980010376	0,0856068947	0,0826744668	0,0848498755	0,0903763323	0,1149151288	0,0919441361	0,0979146739	0,1013268276	0,1004122866	0,0872111897	0,0982200818	0,0754392978	0,0781304988	0,0950129965	0,0783090667	0,0996308178	0,0533182839	0,0486453697	0,1282336521	0,1437661728	0,0251964395	0,0398166876	0,0196427499	0,0488007233	0,0217029949	0,0903763323	0,0417834923	0,0374832464	0,0820145000
Haemoproteus_balmorali_COLL3	0,1212517109	0,1182140983	0,1197068339	0,1060786904	0,1216584079	0,1302021892	0,1196147687	0,1126875415	0,1305175952	0,1361379920	0,1262900808	0,1268680998	0,1299160604	0,1247110608	0,1171088304	0,1252852717	0,1283425054	0,1117412789	0,1326871989	0,1379588214	0,1173785247	0,0992679012	0,1144185289	0,1255754067	0,1399382713	0,1168439174	0,1222668284	0,1130180051	0,1376355040	0,1168439174	0,1200908876	0,1062019808	0,1090836616	0,1278616417	0,1090879090	0,1280180491	0,0760788443	0,0683259621	0,1512615109	0,1423789836	0,0586976495	0,0511823201	0,0537851824	0,0481745084	0,0646563938	0,1141590272	0,0527436668	0,0483760646	0,0812741929
Haemoproteus_paramultipigmentatus_COLPAS03	0,1247968145	0,1062764297	0,1206277995	0,1208886440	0,1481601127	0,1413760106	0,1117523019	0,1055830424	0,1453186575	0,1485925823	0,1432729974	0,1339311100	0,1439488877	0,1436101087	0,1446292394	0,1367509479	0,1392595033	0,1203710760	0,1500430772	0,1496860949	0,1103299953	0,1179200290	0,1206507990	0,1389319302	0,1551925899	0,1311310235	0,1422245255	0,1427813120	0,1392595033	0,1206507990	0,1529427449	0,1231132677	0,1127663344	0,1315202454	0,1177582845	0,1485634943	0,1337944953	0,1320465823	0,0593299953	0,0179533886	0,1118984292	0,1250414760	0,1231465654	0,1336127068	0,1219853421	0,1389340830	0,1235770906	0,1107435403	0,1388574483
Haemoproteus_minchini_CORCRI01	0,1092432748	0,1122328656	0,1054361977	0,1010942040	0,1247850588	0,1089100728	0,1139729539	0,1050804384	0,1308215528	0,1364575460	0,1290216114	0,1252852717	0,1271620726	0,1305195906	0,1198174673	0,1255754067	0,1280447689	0,1119948894	0,1379588214	0,1252871751	0,1021128137	0,1023431389	0,1016553688	0,1258669471	0,1384002394	0,1069210041	0,1191572770	0,1236778664	0,1329938700	0,1040462525	0,1258650252	0,1040462525	0,1045151838	0,1225392085	0,1015681236	0,1232824592	0,0708846891	0,0626413506	0,1458093157	0,1430690543	0,0463526212	0,0306157312	0,0351118564	0,0348027959	0,0482744160	0,1042801719	0,0324021123	0,0392134794	0,0748848684
Haemoproteus_coraciae_CORGAR01	0,1155234641	0,1148943765	0,1118879773	0,1053419404	0,1318192534	0,1542771765	0,1164793073	0,1104203593	0,1341333321	0,1361078278	0,1351042130	0,1275941033	0,1249931712	0,1383976814	0,1302029090	0,1275982111	0,1243835381	0,1157927395	0,1470300999	0,1298866844	0,1279091922	0,1192123685	0,1060989996	0,1361037265	0,1438974023	0,1209161953	0,1189314851	0,1220903352	0,1357659013	0,1137837349	0,1367757272	0,1053419404	0,1083965440	0,1100798594	0,1078801101	0,1334840250	0,0845828805	0,0799291207	0,1583677753	0,1786857054	0,0665057503	0,0632164382	0,0666650709	0,0684698453	0,0788859730	0,1076238025	0,0731435171	0,0686261162	0,0840086021
Haemoproteus_bukaka_CRALOU01	0,0999829181	0,1083440214	0,0993793094	0,1031044815	0,1090513597	0,1129603485	0,1105759447	0,0990928558	0,1179182476	0,1314673751	0,1265812629	0,1222634554	0,1163160816	0,1329979442	0,1235752413	0,1198174673	0,1173767604	0,0981707322	0,1262919789	0,1247129459	0,1040477831	0,0919228923	0,0913147472	0,1125074002	0,1370954262	0,1064421075	0,1028549110	0,1181864711	0,1225447467	0,0983895836	0,1179164661	0,1035831762	0,1016568615	0,1160797554	0,0983784137	0,1196427478	0,0708857383	0,0681554828	0,1504936253	0,1444704527	0,0534363442	0,0396503083	0,0674019634	0,0368549421	0,0642461582	0,0913134288	0,0369303081	0,0457592615	0,0712013537
Haemoproteus_jenniae_CREFUR01	0,1067014738	0,1035924819	0,1179019304	0,1081056007	0,1171604120	0,1388516445	0,1123463532	0,1035350062	0,1181900511	0,1193248305	0,1152061791	0,1122513755	0,1152061791	0,1271639983	0,1317444038	0,1176459691	0,1231095244	0,1074059899	0,1119982272	0,1200963269	0,0971020916	0,1103299953	0,1130248092	0,1152044463	0,1223700842	0,1209300402	0,1103796190	0,1280447689	0,1203710760	0,1125090851	0,1255754067	0,1057084937	0,1057084937	0,1267825636	0,1134773985	0,1244582638	0,1096371290	0,1050315821	0,0903535831	0,1013145833	0,0988704199	0,1125526562	0,1130598073	0,1157931802	0,1144202371	0,1154689200	0,1141607273	0,0964546466	0,1472926655
Haemoproteus_homominutus_CUKI1	0,0941610351	0,0877947503	0,0886621204	0,0760483993	0,0985704769	0,0972811208	0,0881292075	0,0817047613	0,0999384693	0,1106161301	0,1114921647	0,1047512962	0,0971020916	0,1103299953	0,0951396475	0,1071613369	0,1228255276	0,0868046055	0,1069225877	0,1047528486	0,0826535689	0,0848288955	0,0866150435	0,0999384693	0,1171087872	0,0940852442	0,0954500206	0,1030375482	0,1074059899	0,0889632016	0,1052252875	0,0775955655	0,0802938573	0,0952434366	0,0811187721	0,1025569378	0,0509589737	0,0460440861	0,1335840012	0,1437661728	0,0250879863	0,0374184810	0,0173751271	0,0460459945	0,0149979571	0,0873822638	0,0391326369	0,0348746242	0,0843704716
Haemoproteus_syrnii_OTSCO05	0,1010412964	0,0941531822	0,1154711170	0,0970257177	0,1208515116	0,1134993602	0,0999462503	0,0947664195	0,1190133475	0,1245855878	0,1283425054	0,1233967745	0,1105791654	0,1242593414	0,1179182476	0,1239697917	0,1314339282	0,1098253098	0,1367488275	0,1190115312	0,1132811002	0,1081404682	0,1132811002	0,1081420896	0,1320530731	0,1074043914	0,1154758785	0,1329893459	0,1267520581	0,1127629485	0,1245503057	0,0977557006	0,0929525346	0,1119399198	0,0942992677	0,1225001536	0,0786990794	0,0769997729	0,1342596797	0,1541640166	0,0514111605	0,0658175680	0,0732694236	0,0696690381	0,0702737913	0,0929511667	0,0675135770	0,0580794276	0,0905790190
Haemoproteus_cyanomitrae_CYAOLI05	0,1180713787	0,0997789776	0,1221041051	0,1040709832	0,1244854713	0,1237780174	0,1083477533	0,1050804384	0,1417671457	0,1475264322	0,1429331299	0,1354714984	0,1354735772	0,1364276646	0,1274516655	0,1286377451	0,1361038778	0,1171070745	0,1432685643	0,1411030231	0,1179164661	0,1049869575	0,1192709219	0,1261579722	0,1431397668	0,1192709219	0,1245126681	0,1339228410	0,1382773389	0,1265774486	0,1255715816	0,1071613369	0,1100754065	0,1228415136	0,1043143416	0,1286238667	0,0712074262	0,0601268773	0,1403631708	0,1715795780	0,0536732921	0,0284652092	0,0606495531	0,0370824796	0,0483760646	0,1071597460	0,0392124249	0,0415947913	0,0851086161
Haemoproteus_hirundinis_DELURB1	0,1158358826	0,1161947969	0,1121739234	0,1020450906	0,1256829573	0,1042820186	0,1145764147	0,1078652691	0,1402454191	0,1380748359	0,1311269933	0,1389254726	0,1361080766	0,1252852717	0,1357858733	0,1049869575	0,1130197061	0,1181864711	0,1367467071	0,1296125426	0,1181864711	0,1258650252	0,1100754065	0,1152009807	0,1422959490	0,1157311609	0,1146509491	0,1323555929	0,1367445869	0,1198174673	0,1345539091	0,1052252875	0,1154671789	0,1222364518	0,1096026915	0,1182563899	0,0836034796	0,0738991300	0,1356327105	0,1489603615	0,0785178394	0,0772971379	0,0774607142	0,0693691854	0,0862372319	0,1093286387	0,0833547245	0,0764231769	0,0647698651
Haemoproteus_macrovacuolatus_DENAUT01	0,1371254428	0,1270847103	0,1343171559	0,1186057550	0,1477896521	0,1413760106	0,1251006296	0,1252874563	0,1405817316	0,1522400134	0,1543813121	0,1475005191	0,1329938700	0,1471524505	0,1317403338	0,1529403273	0,1522114059	0,1336137367	0,1639503963	0,1392573399	0,1283425054	0,1311269933	0,1277484708	0,1424400840	0,1518634023	0,1339290426	0,1340796309	0,1499983075	0,1434621523	0,1277484708	0,1463588654	0,1209263609	0,1264542868	0,1355823932	0,1243528298	0,1451391406	0,0970601164	0,0974504137	0,1228951767	0,1831620442	0,0893505872	0,0826965638	0,0856210342	0,0915178619	0,0844580760	0,1006169864	0,0917192504	0,0770892459	0,1209685439
Haemoproteus_killangoi_ZOSLAT07	0,1064150289	0,1027284389	0,0977113863	0,0882908591	0,1123596017	0,1192037404	0,0991727552	0,0918305799	0,1209263609	0,1193230052	0,1219853421	0,1203692541	0,1122530524	0,1203728979	0,1228255276	0,1100770518	0,1100770518	0,1045151838	0,1280467228	0,1173785247	0,1078955623	0,1028070335	0,0947158009	0,1130214071	0,1384002394	0,1045151838	0,0961171168	0,1236778664	0,1286416913	0,1018850592	0,1190097150	0,0919228923	0,0947158009	0,1056299461	0,0833826117	0,1179805913	0,0683116334	0,0653102121	0,1575520002	0,1437661728	0,0439024738	0,0468571210	0,0582345827	0,0462381370	0,0623796192	0,0866150435	0,0506132165	0,0506145987	0,0617634824
Haemoproteus_valkiunasi_FREAND01	0,1225641341	0,1161947969	0,1267351614	0,1075867616	0,1288726302	0,1140473622	0,1208909403	0,1134957800	0,1267442565	0,1380726732	0,1417649393	0,1367424667	0,1154654378	0,1399151589	0,1367424667	0,1427745925	0,1478479929	0,1146758274	0,1453118054	0,1345580847	0,1264504051	0,1236778664	0,1209226818	0,1270434570	0,1459227098	0,1231076529	0,1344003194	0,1444928429	0,1402432232	0,1258631033	0,1329831187	0,1078923348	0,1132793910	0,1318446594	0,1103835290	0,1250510424	0,0963797485	0,0966888672	0,1465550735	0,1654402532	0,0640709885	0,0610479064	0,0710774115	0,0722831409	0,0724401719	0,1030360129	0,0722810937	0,0627773607	0,0973826676
Haemoproteus_iwa_FREMIN01	0,1061375324	0,1125521764	0,1173025800	0,1075917933	0,1228276541	0,1381534160	0,1208994637	0,1112087405	0,1127646414	0,1089244729	0,1098285850	0,1127646414	0,1146809763	0,1271639983	0,1367509479	0,1146775436	0,1146775436	0,1095796498	0,1168456650	0,1141607273	0,0966694677	0,1152061791	0,1125090851	0,1122513755	0,1279741987	0,1203728979	0,1098554902	0,1225428931	0,1228273902	0,1119982272	0,1311269933	0,1052284215	0,1052284215	0,1231534965	0,1129349014	0,1191011788	0,1036172415	0,1044857306	0,0955355376	0,1118510794	0,1008915358	0,1120416695	0,1125439909	0,1128829678	0,1139024379	0,1095780199	0,1136453599	0,0960279508	0,1425967764
Haemoproteus_homopicae_GAGLA07	0,1126756056	0,1065698173	0,1035516754	0,1015696848	0,1225317053	0,0982032335	0,1086374727	0,1027958008	0,1231095244	0,1215227440	0,1192744964	0,1176459691	0,1258707912	0,1261637665	0,1329938700	0,1176477420	0,1255773194	0,1122496986	0,1252871751	0,1280467228	0,1100770518	0,1025745429	0,1025760638	0,1236816461	0,1355409417	0,1100770518	0,1166339765	0,1270434570	0,1252852717	0,1146809763	0,1212050858	0,1021143204	0,1001655633	0,1087690601	0,0915957948	0,1102330941	0,0787002595	0,0713782280	0,1465600507	0,1430690543	0,0585663367	0,0490227581	0,0586106278	0,0530778568	0,0742797464	0,0990478906	0,0622461664	0,0577125914	0,0468188936
Haemoproteus_antigonis_GRUAME02	0,1161541762	0,1059789116	0,1179019304	0,0997712766	0,1288808601	0,1089135131	0,1114528796	0,0972796199	0,1187375913	0,1292785561	0,1225466003	0,1261618350	0,1305215861	0,1333081677	0,1103283420	0,1200927006	0,1231095244	0,1071645189	0,1222653001	0,1250003199	0,0824711772	0,1069225877	0,1125090851	0,1225447467	0,1311143467	0,1018850592	0,1157529979	0,1190097150	0,1160016755	0,1076518047	0,1292444554	0,0951410469	0,0947158009	0,1192903529	0,1065775835	0,1346566796	0,1018365608	0,1025092927	0,1575412131	0,1385910304	0,0966034677	0,1122932046	0,0975716567	0,0981707322	0,1014297195	0,0971006676	0,1131314668	0,1035801435	0,1209613286
Haemoproteus_nucleocondensus_GRW01	0,1120762414	0,1006129100	0,1001192109	0,0983784137	0,1244874235	0,0977414433	0,0999496804	0,0922614911	0,1333040735	0,1261926517	0,1217048894	0,1277484708	0,1296164754	0,1219835063	0,1302151095	0,1219816705	0,1225428931	0,1042786342	0,1299160604	0,1241404433	0,0992679012	0,1100770518	0,0968838630	0,1173767604	0,1409405065	0,1122513755	0,1113303033	0,1317382989	0,1305175952	0,1040462525	0,1283405419	0,1040462525	0,0973184779	0,1090354691	0,0889037609	0,1182563899	0,0707244423	0,0626413506	0,1335840012	0,1430690543	0,0606867046	0,0582404610	0,0601341936	0,0574682775	0,0619827154	0,1018835596	0,0666525767	0,0642461582	0,0685561687
Haemoproteus_concavocentralis_HAWF2	0,0977031011	0,0941565860	0,0888794359	0,0811199906	0,1017696244	0,1083884633	0,0941294548	0,0897603479	0,1030406188	0,1138410852	0,1165802478	0,1078955623	0,0973199085	0,1105824878	0,1030406188	0,1076501986	0,1228273902	0,0945032673	0,1100786973	0,1078971761	0,0903562602	0,0873835327	0,0844556450	0,1078955623	0,1254585108	0,1018850592	0,1008515809	0,1061883400	0,1105808265	0,0868058571	0,1083881599	0,0801169526	0,0828367930	0,1009214309	0,0864310549	0,1080029236	0,0584364730	0,0542592719	0,1288801263	0,1372535551	0,0274502811	0,0328965470	0,0129844278	0,0415102248	0,0215188737	0,0873835327	0,0346600342	0,0282699942	0,0716101741
Haemoproteus_belopolskyi_HIICT5	0,0977047835	0,1128692059	0,1003722153	0,0986105170	0,1135488536	0,0876731798	0,1145804128	0,1025555385	0,1261834174	0,1209638725	0,1152286759	0,1206710862	0,1074304194	0,1133072556	0,1261834174	0,1154897071	0,1258885166	0,0949493593	0,1228510864	0,1101014634	0,0872124532	0,1084144203	0,0975616527	0,1130458093	0,1336711850	0,1106053327	0,1113320233	0,1320711633	0,1234186448	0,1096023365	0,1212290974	0,0999628689	0,0980024888	0,1143045982	0,0968013861	0,1129853363	0,0858666004	0,0793232233	0,1342596797	0,1451820096	0,0656069137	0,0649717111	0,0653850985	0,0718377692	0,0767748538	0,0923543367	0,0812388523	0,0719917782	0,0695743977
Haemoproteus_parahirundinis_HIRUS05	0,1190210682	0,1161947969	0,1151746265	0,1048062408	0,1285607150	0,1099620719	0,1177223506	0,1106696739	0,1431152548	0,1409418149	0,1339269753	0,1417627330	0,1389276251	0,1280428150	0,1385973997	0,1076469864	0,1157294114	0,1209226818	0,1395821763	0,1323739334	0,1209226818	0,1286377451	0,1127612556	0,1179129035	0,1452152127	0,1184577664	0,1174628743	0,1351870154	0,1395800023	0,1225410397	0,1373873608	0,1078923348	0,1181864711	0,1251983902	0,1123942585	0,1210501256	0,0862593869	0,0768012319	0,1356327105	0,1549239862	0,0811475947	0,0798055082	0,0799752079	0,0718151986	0,0887678002	0,1119932205	0,0858579055	0,0789007079	0,0679726135
Haemoproteus_pastoris_LAMPUR01	0,1030483552	0,0997807841	0,0938900381	0,0880880483	0,1113030600	0,1032895383	0,1022107095	0,0943259797	0,1074059899	0,1231446937	0,1136453599	0,1171105863	0,1088398210	0,1173802892	0,1171105863	0,1173785247	0,1125074002	0,0988260033	0,1241423103	0,1171123423	0,0994918487	0,0921274698	0,0911138728	0,1078955623	0,1298788274	0,1042817097	0,1053320696	0,1105775042	0,1198192717	0,0981721538	0,1127629485	0,0915165375	0,0942944640	0,1111200266	0,0909603663	0,1102330941	0,0605525464	0,0515024835	0,1342596797	0,1372535551	0,0320778048	0,0285842379	0,0306120802	0,0326700449	0,0347312665	0,0893566779	0,0348027959	0,0325359548	0,0779599608
Haemoproteus_ptilotis_MELLEW01	0,1177562448	0,1182140983	0,1194037527	0,1138506375	0,1327640249	0,1083884633	0,1199306511	0,1073573035	0,1280447689	0,1443119510	0,1366833145	0,1274536004	0,1323799849	0,1333061206	0,1268680998	0,1311249784	0,1386016833	0,1136419918	0,1351607108	0,1274555354	0,1149412293	0,1045151838	0,1114905114	0,1311269933	0,1456828169	0,1192727091	0,1242165096	0,1308175426	0,1357900514	0,1139007458	0,1311249784	0,1139007458	0,1095780199	0,1222324555	0,1065759390	0,1330582544	0,0759054715	0,0737148136	0,1806726999	0,1541690076	0,0585663367	0,0373400868	0,0581095177	0,0437279793	0,0646563938	0,0986051419	0,0392129521	0,0482744160	0,0651356423
Haemoproteus_brachiatus_LK03	0,1389053604	0,1306058649	0,1329448568	0,1216948530	0,1619957141	0,1688184953	0,1281117475	0,1308820280	0,1594474736	0,1576844096	0,1600796319	0,1511316125	0,1369998728	0,1422693584	0,1336137367	0,1454264026	0,1579426635	0,1326851719	0,1565408973	0,1447478131	0,1163126195	0,1348452345	0,1311658455	0,1536477583	0,1729581958	0,1419366287	0,1401614287	0,1450795652	0,1565384400	0,1268700162	0,1543764615	0,1214275949	0,1171105863	0,1355326279	0,1166410772	0,1471239786	0,0979559065	0,0897602712	0,1686070822	0,1601749420	0,1006573418	0,1007982139	0,0862719335	0,0968895316	0,0928511113	0,1235752413	0,0924453663	0,0897354140	0,1153145605
Haemoproteus_paranucleophilus_MALRUB01	0,1098531282	0,1092780748	0,1146189846	0,1043397892	0,1118513927	0,1135029406	0,1146025746	0,1053543342	0,1258885166	0,1262076778	0,1271832743	0,1253068139	0,1283657072	0,1261834174	0,1173990305	0,1076698595	0,1182088246	0,1071841243	0,1225665611	0,1255988756	0,1052498074	0,1023660450	0,1125300297	0,1154897071	0,1377635043	0,1093529073	0,1172012786	0,1264719996	0,1171310721	0,1149636937	0,1179370108	0,1021356709	0,1050114240	0,1166534768	0,1071035156	0,1196496263	0,0691129607	0,0632958760	0,1567396813	0,1489603615	0,0444058770	0,0285946564	0,0516254414	0,0374055853	0,0510579244	0,1071841243	0,0393895061	0,0395536840	0,0720211272
Haemoproteus_nucleofascialis_PLOMEL03	0,0985031953	0,0971288835	0,1040968470	0,0916166785	0,1098464342	0,1413667656	0,0939100990	0,1028166932	0,1212254001	0,1320942233	0,1277696919	0,1152217439	0,1106020097	0,1133038366	0,1206655937	0,1059685589	0,1209466618	0,1076698595	0,1364455959	0,1160207504	0,1157537205	0,1059685589	0,1004122866	0,1089068901	0,1362039571	0,1100965265	0,1172012786	0,1162837654	0,1264719996	0,1028285090	0,1113617551	0,0925595016	0,0953752739	0,1140206646	0,0916166785	0,1210589095	0,0588473394	0,0493847577	0,1396552282	0,1707197546	0,0349399702	0,0333925426	0,0493412928	0,0239406435	0,0490062802	0,0897736902	0,0306039576	0,0282798272	0,0843704716
Haemoproteus_manwelli_MEAPI01	0,1276819997	0,1092500762	0,1260903859	0,1123977675	0,1282564825	0,1032895383	0,1142728622	0,1104108150	0,1212069343	0,1323951866	0,1454286508	0,1231095244	0,1386059671	0,1421072147	0,1305175952	0,1361059772	0,1386016833	0,1195435443	0,1382816016	0,1361101760	0,1125074002	0,1176477420	0,1179182476	0,1236816461	0,1470892838	0,1217048894	0,1382584544	0,1295440512	0,1190115312	0,1198192717	0,1311249784	0,1125074002	0,1076501986	0,1251983902	0,1146599364	0,1295469639	0,0909926019	0,0877143532	0,1465550735	0,1777953091	0,0660513741	0,0534489946	0,0558327961	0,0621150150	0,0669373798	0,0970992436	0,0552148324	0,0552148324	0,0877295477
Haemoproteus_gavrilovi_MEAPI02	0,1290866907	0,1155471876	0,1203198477	0,1096060979	0,1330867687	0,1321472871	0,1202545967	0,1101497689	0,1449730883	0,1533358302	0,1404475499	0,1411052077	0,1411073925	0,1382837331	0,1336178510	0,1252871751	0,1258688692	0,1203728979	0,1407766612	0,1436101087	0,1233986553	0,1255792321	0,1198210762	0,1231113960	0,1463848223	0,1228292528	0,1363454096	0,1233930131	0,1308235580	0,1203728979	0,1286416913	0,1095796498	0,1095796498	0,1248905895	0,1146635137	0,1232862864	0,1041069733	0,0964432029	0,1583732290	0,1654456803	0,0713709914	0,0607886261	0,0681351649	0,0601061329	0,0695202445	0,1098285850	0,0670816556	0,0692236344	0,1005316508
Haemoproteus_velans_MELCAR01	0,1225663262	0,1071675987	0,1212425042	0,0920217094	0,1179974841	0,1197842282	0,1094991438	0,1007412284	0,1217684390	0,1330186041	0,1311249784	0,1261560409	0,1052252875	0,1292444554	0,1267462068	0,1320482366	0,1421005621	0,1049869575	0,1395843504	0,1239697917	0,1110860600	0,1113421650	0,1135403195	0,1214870105	0,1349307267	0,1181882611	0,1240384456	0,1387030126	0,1295440512	0,1184595650	0,1223372791	0,0929525346	0,0981984644	0,1184067145	0,0977127865	0,1193806022	0,0864617578	0,0911540633	0,1410834427	0,1617761769	0,0616476519	0,0587413853	0,0734297825	0,0722841645	0,0704259133	0,0981970067	0,0699685920	0,0582027665	0,0945212832
Haemoproteus_sacharovi_MODO1	0,1215765257	0,0944154490	0,1230383973	0,1018068130	0,1253828240	0,1243756297	0,1002103135	0,0949911697	0,1314319032	0,1377494659	0,1407723134	0,1308195477	0,1171105863	0,1364297745	0,1258650252	0,1417671457	0,1417671457	0,1042801719	0,1493262179	0,1286436644	0,1181882611	0,1130214071	0,1176459691	0,1261599036	0,1397313428	0,1173785247	0,1231450219	0,1358370387	0,1342417540	0,1200927006	0,1320482366	0,1023431389	0,1003907495	0,1148693948	0,0970257177	0,1140514862	0,0809652715	0,0795254633	0,1396552282	0,1707197546	0,0588287023	0,0583644649	0,0659535949	0,0672256274	0,0676594557	0,0927441600	0,0672237433	0,0578327416	0,0905807477
Haemoproteus_passeris_PADOM05	0,0999829181	0,0989610009	0,1022676130	0,0954602654	0,1132807318	0,1129603485	0,1016787229	0,0963723209	0,1222634554	0,1333368446	0,1235770906	0,1163143505	0,1144202371	0,1274574705	0,1109891901	0,1173767604	0,1222616108	0,0938756200	0,1287282492	0,1271639983	0,1093318830	0,0915165375	0,1012036257	0,1125074002	0,1283682036	0,0988274448	0,1055756976	0,1146758274	0,1244250701	0,1083523321	0,1095763900	0,0936696678	0,0964546466	0,1131830516	0,0956796626	0,1116792991	0,0707254866	0,0598290141	0,1458093157	0,1601801763	0,0440966994	0,0240986370	0,0536712702	0,0193915317	0,0529662237	0,0964532423	0,0259681371	0,0369303081	0,0683596660
Haemoproteus_ortalidum_PENOBS01	0,0916239540	0,0973717136	0,0972256685	0,1013305902	0,1118278697	0,1180638775	0,0971574682	0,0972781191	0,1179164661	0,1258996895	0,1241404433	0,1173767604	0,1095780199	0,1127646414	0,1149395048	0,1100737611	0,1302131239	0,0968838630	0,1329959071	0,1119965583	0,1016553688	0,1100770518	0,0945032673	0,1198174673	0,1326998606	0,1064405388	0,1035740634	0,1236778664	0,1127629485	0,0968838630	0,1203674322	0,0992679012	0,0925381032	0,1113901333	0,1015665625	0,1207685167	0,0634971667	0,0571752480	0,1450666015	0,1609766538	0,0533175161	0,0652514874	0,0676923415	0,0690748546	0,0667946675	0,0921247843	0,0666525767	0,0601044650	0,0746686995
Haemoproteus_homopalloris_PHSIB2	0,0974470671	0,0907146751	0,0886621204	0,0757026583	0,0985704769	0,1078720126	0,0879041579	0,0866537906	0,0999384693	0,1106161301	0,1109908278	0,1047512962	0,0942944640	0,1049900767	0,0999384693	0,1045151838	0,1255773194	0,0915152132	0,1069225877	0,1076518047	0,0925394585	0,0895547653	0,0866150435	0,0999384693	0,1220839921	0,0988274448	0,1030955723	0,1083865307	0,1074059899	0,0889632016	0,1052252875	0,0795910154	0,0822896120	0,1004300785	0,0833826117	0,1074998885	0,0606875876	0,0541259566	0,1282336521	0,1430690543	0,0275097128	0,0420615317	0,0195623358	0,0507208803	0,0193129121	0,0947158009	0,0437279793	0,0371602950	0,0843720741
Haemoproteus_homovelans_PICAN02	0,1196673530	0,1071656199	0,1239856171	0,1050548156	0,1340498836	0,1146008952	0,1123384846	0,1058304109	0,1348717829	0,1515014369	0,1442803478	0,1392508502	0,1252833684	0,1424400840	0,1242536161	0,1402432232	0,1402432232	0,1025715011	0,1478503211	0,1421027795	0,1190078988	0,1261560409	0,1184577664	0,1295440512	0,1485174074	0,1157311609	0,1318036305	0,1419283080	0,1377154309	0,1135386021	0,1405751107	0,1054631677	0,1059454691	0,1291482850	0,1129295853	0,1301680316	0,0889346433	0,0883913234	0,1583623220	0,1662654253	0,0616467400	0,0703119407	0,0637675226	0,0746001241	0,0654940830	0,1054615934	0,0792420598	0,0696660973	0,0841262814
Haemoproteus_thraupi_PIOLI01	0,0979873780	0,0968646001	0,1035771451	0,0889286103	0,1093325712	0,1192075357	0,0997153152	0,0922867804	0,1237054241	0,1292998049	0,1152286759	0,1176700405	0,1152286759	0,1179423556	0,1127873069	0,1108557287	0,1157554702	0,0975616527	0,1333286514	0,1176718136	0,1028315659	0,0929781411	0,0999628689	0,1084127908	0,1305148010	0,0923556861	0,1096190590	0,1106003484	0,1234186448	0,1071873068	0,1108557287	0,0899762720	0,0927696956	0,1093297761	0,0891340333	0,1132753210	0,0612530204	0,0519033565	0,1458207788	0,1601801763	0,0394909755	0,0196935123	0,0491375127	0,0107437320	0,0464476850	0,0923543367	0,0216145790	0,0372497274	0,0718230581
Haemoproteus_picae_PIPUB01	0,1129589719	0,1041460666	0,1160056411	0,0878348382	0,1009236805	0,1197842282	0,1076535326	0,0960975087	0,1202893958	0,1243914400	0,1264956110	0,1228251709	0,1126786829	0,1414916333	0,1199189209	0,1202893958	0,1339290641	0,0959379701	0,1443991497	0,1268906337	0,1065158608	0,1137160719	0,1065158608	0,1166423191	0,1408039351	0,1097673570	0,1197838983	0,1280781075	0,1169995504	0,1097651597	0,1210350739	0,0892919469	0,0930230137	0,1162757397	0,0988555346	0,1122479225	0,0742945593	0,0788886903	0,1465550735	0,1617761769	0,0511198330	0,0572562567	0,0699877420	0,0628234476	0,0630013758	0,0994337795	0,0658812590	0,0503559850	0,0913782431
Haemoproteus_homobelopolskyi_PLOMEL02	0,1016045213	0,1033285168	0,1070659649	0,0968237732	0,1123832041	0,1354325129	0,1058477846	0,1053543342	0,1237035340	0,1346051320	0,1330163933	0,1176682674	0,1157572200	0,1184855435	0,1206692553	0,1113651259	0,1289616078	0,1100998177	0,1389515042	0,1184855435	0,1127873069	0,1030636716	0,1030636716	0,1089101804	0,1387510018	0,1076730722	0,1254256332	0,1187545764	0,1289635906	0,1054893154	0,1138253075	0,0975602150	0,1004137763	0,1225392085	0,0995574396	0,1207791578	0,0612530204	0,0548191411	0,1465600507	0,1654456803	0,0373014589	0,0310119587	0,0492368747	0,0173002059	0,0536600773	0,0973399069	0,0238919178	0,0350313833	0,0843704716
Haemoproteus_micronuclearis_RBQ11	0,1058560432	0,1119215844	0,1078331787	0,0981519093	0,1110417132	0,1283159698	0,1105778477	0,1096280941	0,1274555354	0,1280788460	0,1257175268	0,1214275949	0,1146809763	0,1168456650	0,1160514342	0,1047512962	0,1228273902	0,1064405388	0,1320762610	0,1219853421	0,1139024379	0,1045167289	0,1038149412	0,1098269474	0,1367727059	0,1163160816	0,1110706339	0,1198156630	0,1271620726	0,1062035422	0,1098253098	0,0986080115	0,1014297195	0,1189976928	0,1010957500	0,1277163782	0,0609595244	0,0517563717	0,1396552282	0,1586118537	0,0463532865	0,0376541351	0,0581103264	0,0370834771	0,0528550681	0,1035831762	0,0370064837	0,0437285706	0,0905824763
Haemoproteus_lanii_RBS4	0,1092432748	0,1215548132	0,1057018306	0,1060803188	0,1302003595	0,1301979886	0,1199348419	0,1129568038	0,1333040735	0,1267828641	0,1195471359	0,1277484708	0,1171123423	0,1252890785	0,1407723134	0,1222634554	0,1320742536	0,1222616108	0,1354756560	0,1198192717	0,1146792599	0,1095780199	0,1018850592	0,1302151095	0,1460317806	0,1274555354	0,1110706339	0,1283405419	0,1411030231	0,1139024379	0,1314319032	0,1090852762	0,1071645189	0,1195884176	0,1015696848	0,1204845454	0,0836059965	0,0795254633	0,1512666390	0,1372535551	0,0633546535	0,0511823201	0,0676932968	0,0599777402	0,0718182288	0,1064421075	0,0643817156	0,0553329059	0,0439696995
Haemoproteus_attenuatus_ROBIN1	0,1177541802	0,1242137170	0,1164114929	0,1110761515	0,1216565088	0,1135029406	0,1252726934	0,1177759705	0,1354714984	0,1311564143	0,1336066499	0,1244213182	0,1348452345	0,1296145089	0,1268661835	0,1302131239	0,1228236652	0,1189978120	0,1401157413	0,1348452345	0,1119948894	0,1117412789	0,1138990538	0,1255734941	0,1424602186	0,1192709219	0,1216841464	0,1252795619	0,1376333936	0,1163126195	0,1249927433	0,1109875524	0,1090820471	0,1275404879	0,1090862225	0,1229902132	0,0708836399	0,0599761059	0,1685954460	0,1372535551	0,0536725137	0,0397322384	0,0512841731	0,0347308022	0,0575881849	0,1088366071	0,0414226586	0,0504020195	0,0810379104
Haemoproteus_payevskyi_RW1	0,1126756056	0,1000553609	0,1089202035	0,1065792280	0,1250841824	0,1197842282	0,1114548143	0,1053302973	0,1311269933	0,1317737757	0,1271639983	0,1305175952	0,1302190808	0,1311310235	0,1305175952	0,1200945137	0,1305195906	0,1098253098	0,1333061206	0,1329959071	0,1023431389	0,1152044463	0,1021143204	0,1311269933	0,1438284233	0,1173785247	0,1115946934	0,1345559969	0,1277484708	0,1093318830	0,1261579722	0,1069225877	0,1098285850	0,1225412171	0,0990705401	0,1289300357	0,0759054715	0,0683259621	0,1396552282	0,1586118537	0,0583055022	0,0559569614	0,0536712702	0,0575897730	0,0645196521	0,0942944640	0,0574674869	0,0505087695	0,0748848684
Haemoproteus_larae_SPMAG12	0,1215765257	0,0976407289	0,1260882559	0,1073334472	0,1199811079	0,1301979886	0,1032832411	0,1005018313	0,1314319032	0,1377494659	0,1357900514	0,1252833684	0,1203692541	0,1336157938	0,1258650252	0,1446224559	0,1446224559	0,1095747603	0,1442848474	0,1314339282	0,1181882611	0,1179164661	0,1231095244	0,1289403547	0,1339653998	0,1200927006	0,1260138284	0,1329851944	0,1342417540	0,1255754067	0,1314298784	0,1049869575	0,1030390835	0,1204801058	0,1075867616	0,1222057228	0,0862619951	0,0824597582	0,1512615109	0,1768966060	0,0613703237	0,0655328143	0,0685810189	0,0742786974	0,0725979044	0,1001611162	0,0767536390	0,0626447884	0,0936946877
Haemoproteus_ilanpapernai_STSEL1	0,1165631372	0,1075897337	0,1151943895	0,1009757921	0,1012433111	0,1301979886	0,1021539695	0,1022958519	0,1272830273	0,1247803687	0,1430480893	0,1232041485	0,1123364965	0,1376957460	0,1326851473	0,1228276544	0,1364098341	0,1184604789	0,1516107644	0,1235855725	0,1232041485	0,1101010067	0,1091019766	0,1199189209	0,1550729748	0,1188216172	0,1254970197	0,1280754666	0,1239694677	0,1155771817	0,1280781075	0,1017309434	0,0959379701	0,1115232175	0,0942541590	0,1163041318	0,0771298957	0,0783210324	0,1458043922	0,1601801763	0,0542110010	0,0540305831	0,0633994539	0,0594288206	0,0562415814	0,0887642359	0,0565579684	0,0439696995	0,0841262814
Haemoproteus_turtur_STSEN1	0,1073045527	0,1029010843	0,1062529601	0,1003445093	0,1069990222	0,1295670461	0,1060742668	0,1019738823	0,1293976324	0,1269279366	0,1347365774	0,1253384057	0,1245757978	0,1434994422	0,1217075471	0,1293976324	0,1364126294	0,1113227675	0,1468390392	0,1331025352	0,1123387360	0,1188263783	0,1014298374	0,1228301379	0,1501513991	0,1152289117	0,1178790017	0,1310116940	0,1261108150	0,1014298374	0,1301994375	0,1042996624	0,1049242291	0,1181502962	0,1009778818	0,1155788390	0,0736112279	0,0704338062	0,1504936253	0,1638208528	0,0508125797	0,0599895325	0,0538623997	0,0626453775	0,0562405456	0,0950856963	0,0655081080	0,0499362383	0,0939709606
Haemoproteus_parabelopolskyi_SYBOR03	0,1126756056	0,1059789116	0,1065000718	0,1090879090	0,1363184362	0,1473943108	0,1205718942	0,1157837526	0,1367488275	0,1377516180	0,1329959071	0,1386038252	0,1255773194	0,1314359532	0,1386038252	0,1231076529	0,1386016833	0,1228273902	0,1382816016	0,1305195906	0,1149412293	0,1231113960	0,1076501986	0,1311269933	0,1573954537	0,1222634554	0,1251094242	0,1395821763	0,1414353651	0,1149412293	0,1373937851	0,1119965583	0,1149412293	0,1338703126	0,1174736785	0,1280200386	0,0912034872	0,0795254633	0,1528379718	0,1831558973	0,0608223584	0,0652514874	0,0726320074	0,0669383136	0,0813951435	0,1038118943	0,0687802060	0,0742786974	0,0716074966
Haemoproteus_pallidulus_SYAT03	0,0974470671	0,0907146751	0,0917233306	0,0784893644	0,0960874756	0,0972811208	0,0908826748	0,0841773619	0,0975373011	0,1081776504	0,1139024379	0,1023431389	0,0947158009	0,1078971761	0,0975373011	0,1047497440	0,1258669471	0,0891582042	0,1045167289	0,1052284215	0,0901545017	0,0871900956	0,0893566779	0,0975373011	0,1195945832	0,0964546466	0,1033342442	0,1059454691	0,1049885171	0,0917192504	0,1028055054	0,0799408478	0,0826535689	0,1006735234	0,0835731755	0,1050265841	0,0583063490	0,0541259566	0,1342596797	0,1437661728	0,0227885692	0,0398166876	0,0196427499	0,0484781497	0,0215625997	0,0921261271	0,0391326369	0,0372369332	0,0846161256
Haemoproteus_homogeneae_SYAT16	0,1215743706	0,1185451280	0,1203137927	0,1143864716	0,1366464227	0,1360977378	0,1323602883	0,1263482449	0,1446224559	0,1330186041	0,1482689196	0,1389254726	0,1382773389	0,1367467071	0,1439399330	0,1389233202	0,1439376946	0,1305155999	0,1411008385	0,1357879623	0,1305155999	0,1336157938	0,1152009807	0,1364234450	0,1577738250	0,1274516655	0,1331038144	0,1424333984	0,1474982025	0,1274516655	0,1478479929	0,1171070745	0,1152009807	0,1342046280	0,1177508842	0,1149451212	0,0862619951	0,0797261004	0,1694857849	0,1949244683	0,0681558132	0,0771297382	0,0751217664	0,0787311626	0,0885720113	0,1040416609	0,0759302638	0,0790710052	0,0777329961
Haemoproteus_paruli_TABI02	0,1005057546	0,1092480726	0,0974671084	0,1015681236	0,1174362187	0,1145972418	0,1083496246	0,1027942005	0,1157311609	0,1240012327	0,1168439174	0,1152009807	0,1228273902	0,1280467228	0,1354714984	0,1103266887	0,1200927006	0,1098236722	0,1277484708	0,1225428931	0,1125057153	0,1049869575	0,1021128137	0,1181864711	0,1330123388	0,1173767604	0,1060697311	0,1212032373	0,1233930131	0,1093302608	0,1138007753	0,1021128137	0,1049885171	0,1166534768	0,0990690202	0,1127181408	0,0785190139	0,0766088236	0,1403678915	0,1327746844	0,0584347718	0,0535619414	0,0678389731	0,0578335426	0,0789018262	0,0942930904	0,0577101989	0,0599777402	0,0497951868
Haemoproteus_nucleocentralis_TANDES01	0,1129738136	0,1188780930	0,1064983087	0,1043143416	0,1171549178	0,1650984867	0,1174110614	0,1106714114	0,1025699803	0,1086694335	0,1066786345	0,1049838384	0,1283425054	0,1361080766	0,1200890746	0,1255734941	0,1305155999	0,1149377803	0,1203674322	0,1361059772	0,1179146848	0,1127612556	0,1127629485	0,1336116797	0,1323827482	0,1252833684	0,1118551798	0,1320441467	0,1228218027	0,1200927006	0,1181828913	0,1074043914	0,1103266887	0,1281802579	0,1068272068	0,1079979649	0,0841846863	0,0801359008	0,1694916685	0,1786917139	0,0613694202	0,0679917213	0,0681332285	0,0675135770	0,0842702851	0,1149395048	0,0788995896	0,0719721785	0,0812726531
Haemoproteus_paraortalidum_TOFLA03	0,0799291207	0,0730746243	0,0834483723	0,0886966963	0,0882529115	0,1361021704	0,0742419080	0,0820821906	0,0949265389	0,1079310648	0,1059629747	0,0893553841	0,1098253098	0,1047497440	0,0968838630	0,1071629279	0,1333061206	0,1021098004	0,1198174673	0,1127629485	0,0999369939	0,0949251461	0,0871875694	0,1127646414	0,1089123912	0,0990449943	0,1035740634	0,1057037478	0,0947144145	0,0895521658	0,0949251461	0,0895521658	0,0777639973	0,0978307788	0,0862287726	0,1052673163	0,0817132682	0,0713770455	0,1342596797	0,1437661728	0,0689330500	0,0752952690	0,0681332285	0,0790732519	0,0649325718	0,0977557006	0,0719711639	0,0675145274	0,0846177377
Haemoproteus_homohandai_TROAED19	0,1095340437	0,0971024675	0,1089184015	0,0965736882	0,1151712658	0,1180638775	0,0999479653	0,0947678787	0,1184613637	0,1245836698	0,1326871989	0,1179164661	0,1100770518	0,1261618350	0,1228255276	0,1314319032	0,1414331696	0,1066786345	0,1361101760	0,1184631624	0,1103283420	0,1052268545	0,1049885171	0,1209263609	0,1365136920	0,1171105863	0,1149239614	0,1355143897	0,1261599036	0,1122513755	0,1190097150	0,0973184779	0,1001640809	0,1119417397	0,0918068384	0,1165717128	0,0759054715	0,0766100947	0,1342596797	0,1534167826	0,0466611151	0,0492315687	0,0587362537	0,0579574257	0,0604904772	0,0877705126	0,0555659950	0,0463345043	0,0810394411
Haemoproteus_witti_TROAED20	0,0888491582	0,0971042268	0,0893173803	0,0918096459	0,1072981312	0,1027990015	0,0999496804	0,0922629090	0,1083897891	0,1138410852	0,1146809763	0,1132828094	0,1049900767	0,1214925834	0,1103283420	0,1138042268	0,1212069343	0,0921261271	0,1149429539	0,1132845187	0,0923329897	0,0925394585	0,0848288955	0,1083897891	0,1226594722	0,0994918487	0,1010852670	0,1190097150	0,1160016755	0,0868058571	0,1138042268	0,0927468832	0,0903562602	0,1064080483	0,0915943978	0,1162981976	0,0634980989	0,0598290141	0,1342596797	0,1379167038	0,0022288923	0,0421501125	0,0375704069	0,0463357706	0,0394580520	0,0871888325	0,0392134794	0,0395402653	0,0817479185
Haemoproteus_leiothrichus_TROERY01	0,1120781980	0,1185451280	0,1143002770	0,1118624405	0,1225317053	0,1146008952	0,1202503824	0,1160586334	0,1308215528	0,1264870396	0,1320702388	0,1302151095	0,1333020265	0,1336137367	0,1271601469	0,1249965315	0,1280447689	0,1173732318	0,1436034260	0,1357879623	0,1122480218	0,1149377803	0,1122480218	0,1308215528	0,1544339468	0,1146758274	0,1225555354	0,1286377451	0,1274536004	0,1244213182	0,1258650252	0,1069178373	0,1098236722	0,1281781425	0,1123942585	0,1340070352	0,0760777085	0,0683248387	0,1450666015	0,1423744587	0,0514104147	0,0351885960	0,0536690327	0,0440009461	0,0599752493	0,1042770965	0,0415079836	0,0529647716	0,0687512595
Haemoproteus_homoleiothrichus_TROERY02	0,1120781980	0,1185451280	0,1143002770	0,1118624405	0,1225317053	0,1146008952	0,1202503824	0,1160586334	0,1308215528	0,1264870396	0,1320702388	0,1302151095	0,1333020265	0,1336137367	0,1271601469	0,1249965315	0,1280447689	0,1173732318	0,1436034260	0,1357879623	0,1122480218	0,1149377803	0,1122480218	0,1308215528	0,1544339468	0,1146758274	0,1225555354	0,1286377451	0,1274536004	0,1244213182	0,1258650252	0,1069178373	0,1098236722	0,1281781425	0,1123942585	0,1340070352	0,0760777085	0,0683248387	0,1450666015	0,1423744587	0,0514104147	0,0351885960	0,0536690327	0,0440009461	0,0599752493	0,1042770965	0,0415079836	0,0529647716	0,0687512595
Haemoproteus_minutus_TURDUS2	0,1005074890	0,0904653672	0,0945848169	0,0758739945	0,0987990822	0,1027990015	0,0906471165	0,0839814546	0,1001625985	0,1108682003	0,1165785085	0,1049869575	0,0921261271	0,1052268545	0,1001625985	0,1021098004	0,1231076529	0,0891582042	0,1071629279	0,1025745429	0,0927455216	0,0897524550	0,0919215557	0,0949251461	0,1223681989	0,0938756200	0,1060681028	0,1032706789	0,1076485925	0,0942930904	0,1054631677	0,0774245571	0,0801157985	0,0978323365	0,0809316808	0,1050265841	0,0558039368	0,0513756691	0,1342552079	0,1496924021	0,0275690162	0,0421495345	0,0174109404	0,0461415485	0,0237853385	0,0923302917	0,0438183873	0,0395397291	0,0777359167
Haemoproteus_asymmetricus_TUPHI01	0,0941610351	0,0907146751	0,0886621204	0,0784893644	0,0960874756	0,0972811208	0,0908826748	0,0841773619	0,0975373011	0,1081776504	0,1139024379	0,1023431389	0,0947158009	0,1078971761	0,0975373011	0,1047497440	0,1228255276	0,0891582042	0,1045167289	0,0999399448	0,0873835327	0,0871900956	0,0866150435	0,0975373011	0,1195945832	0,0964546466	0,1003829757	0,1030375482	0,1049885171	0,0889632016	0,1028055054	0,0799408478	0,0826535689	0,0978338942	0,0835731755	0,1050265841	0,0556812522	0,0512511188	0,1282336521	0,1437661728	0,0204928656	0,0374184810	0,0173751271	0,0460459945	0,0193129121	0,0921261271	0,0391326369	0,0348746242	0,0812741929
Haemoproteus_multivolutinus_TURTYM01	0,1113267315	0,1040259651	0,1181132428	0,1189504407	0,1271000407	0,1435186470	0,1147871345	0,1066523998	0,1279134817	0,1302047923	0,1366384621	0,1145400999	0,1374226283	0,1294714400	0,1271899622	0,1115672857	0,1178432387	0,1050590362	0,1302047923	0,1231381704	0,0925822010	0,1024050684	0,1148604799	0,1112596491	0,1394410429	0,1151827296	0,1302025165	0,1181744866	0,1181766693	0,1112596491	0,1279110879	0,1151827296	0,1092107484	0,1255917300	0,1124495125	0,1343642380	0,1176228054	0,1171835481	0,0701268172	0,0765529640	0,0982832172	0,1126581825	0,1036332970	0,1091428445	0,1071165313	0,1175139180	0,1100385937	0,0973213895	0,1248248385
Haemoproteus_vireonis_VIOLI0	0,1038662460	0,0907130487	0,1003689327	0,0907492031	0,1035461838	0,1018322624	0,0938820884	0,0866524740	0,1154671789	0,1209601929	0,1217048894	0,1149395048	0,1095780199	0,1206489682	0,1114888583	0,1125040305	0,1252833684	0,1014267480	0,1219835063	0,1179182476	0,1122513755	0,0895534655	0,0945032673	0,1100754065	0,1270716257	0,1040462525	0,1063169135	0,1187321690	0,1122496986	0,1016553688	0,1052237205	0,0917179199	0,0897524550	0,1035287530	0,0811175536	0,1043048906	0,0586985080	0,0574603124	0,1458093157	0,1437661728	0,0418329839	0,0329645067	0,0513940312	0,0348027959	0,0440015450	0,0949251461	0,0303426741	0,0369298135	0,0683596660
Haemoproteus_palloris_WW1	0,1033200946	0,0968365058	0,0941209622	0,0882908591	0,1065407941	0,0977414433	0,0936424071	0,0918319840	0,1076501986	0,1184974635	0,1187330814	0,1125074002	0,1018850592	0,1103299953	0,1125074002	0,1122513755	0,1336178510	0,1038134177	0,1146809763	0,1130248092	0,1049900767	0,0971020916	0,0940852442	0,1076501986	0,1301854208	0,1064421075	0,1060713594	0,1162664431	0,1103283420	0,0964546466	0,1130214071	0,0917192504	0,0897537608	0,1058902668	0,0911711625	0,1154802711	0,0656078742	0,0595331889	0,1389500982	0,1430690543	0,0368805383	0,0488164135	0,0306754944	0,0622478930	0,0302810370	0,0971020916	0,0506139076	0,0484781497	0,0908472983
Haemoproteus_motacillae_YWT1	0,1143070187	0,1086449626	0,1214900828	0,1008604951	0,1264285740	0,1129603485	0,1136727107	0,1043397892	0,1299160604	0,1305510504	0,1385062191	0,1244250701	0,1268719326	0,1320762610	0,1190013693	0,1299140843	0,1299140843	0,1184625251	0,1394698133	0,1262919789	0,1114921647	0,1088398210	0,1157914653	0,1176477420	0,1449923849	0,1114921647	0,1085674936	0,1277465265	0,1296164754	0,1230172070	0,1323779677	0,1014297195	0,1114921647	0,1272251783	0,1085764488	0,1199225977	0,0752211254	0,0649863503	0,1458093157	0,1742799862	0,0533182839	0,0283486959	0,0533302559	0,0324029735	0,0573473039	0,1038134177	0,0345184534	0,0434572623	0,0900558719
Haemoproteus_erythrogravidus_ZOCAP01	0,1126756056	0,1152208819	0,1086463202	0,0988392186	0,1196969928	0,1308396285	0,1108685737	0,1076123420	0,1228255276	0,1396154621	0,1219853421	0,1222616108	0,1219853421	0,1326892261	0,1277484708	0,1228273902	0,1252871751	0,0988260033	0,1268700162	0,1326871989	0,1200945137	0,1047512962	0,1066817866	0,1209263609	0,1377435215	0,1122513755	0,1163585691	0,1151992480	0,1336157938	0,1139024379	0,1184595650	0,0994918487	0,1071645189	0,1222364518	0,1013321437	0,1179824109	0,0708846891	0,0626413506	0,1520480400	0,1786977227	0,0491438406	0,0354851982	0,0535571060	0,0085503120	0,0578343436	0,0936696678	0,0372364302	0,0461421763	0,0649528259
Haemoproteus_zosteropis_ZOSSTE01	0,0974470671	0,0971042268	0,0890978530	0,0913829695	0,1042789040	0,1249873235	0,0999513955	0,0949926361	0,1083897891	0,1163047332	0,1141607273	0,1054663166	0,1025760638	0,1105824878	0,1054663166	0,1047512962	0,1179182476	0,1098269474	0,1258707912	0,1103299953	0,0971020916	0,0977585887	0,0895547653	0,1054663166	0,1279741987	0,1095796498	0,1063201860	0,1115995001	0,1076501986	0,0966694677	0,1108328452	0,0947158009	0,0927468832	0,1093085570	0,0943036017	0,1137825516	0,0660523480	0,0626423708	0,1216832691	0,1208136443	0,0346226365	0,0466597678	0,0307391748	0,0553329059	0,0348746242	0,0949279318	0,0438189811	0,0416830984	0,0879863035
Hameoproteus_nucleocentralis_SPOMIN01_OR767284	0,1129738136	0,1222409775	0,1091919011	0,1068272068	0,1196932434	0,1527275814	0,1174110614	0,1132238443	0,1042856925	0,1097129646	0,1108964778	0,1042856925	0,1277052639	0,1308352163	0,1168678047	0,1251946643	0,1381007347	0,1069872613	0,1224021224	0,1308331737	0,1146601215	0,1168695888	0,1119237746	0,1333597424	0,1321085538	0,1221160207	0,1169070981	0,1314529079	0,1174136324	0,1193505066	0,1176867304	0,1040495432	0,1069905033	0,1288475847	0,1093438241	0,1104872068	0,0866611593	0,0801359008	0,1892844095	0,1617815233	0,0661989435	0,0707945085	0,0711126033	0,0662677530	0,0758151509	0,1067440119	0,0778265721	0,0707955212	0,0832865119
Haemoproteus_erythrogravidus_TANCYA01_OR767285	0,1241198536	0,1212124873	0,1281697290	0,1038272033	0,1247830968	0,1191999454	0,1164853643	0,1126857780	0,1305235575	0,1349371570	0,1314924992	0,1299088939	0,1249046856	0,1349352389	0,1352504607	0,1193505066	0,1215498343	0,1187975699	0,1346152861	0,1293022369	0,1193505066	0,1146618731	0,1215516922	0,1149274856	0,1459763665	0,1243193646	0,1219757169	0,1283041199	0,1251946643	0,1290021119	0,1229766341	0,1038129409	0,1116667956	0,1225608401	0,1063275302	0,1280180491	0,0731409514	0,0679836484	0,1282336521	0,1662654253	0,0610946381	0,0287132175	0,0659863589	0,0218982801	0,0659799924	0,1002285553	0,0400810075	0,0468724847	0,0698289984
Haemoproteus_sp_ATLBRU01_	0,1126775841	0,1152230048	0,1035867813	0,1002387516	0,1161460704	0,1334734852	0,1149098633	0,1120719996	0,1212460077	0,1331152041	0,1174390145	0,1205975198	0,1123708604	0,1180675661	0,1338353746	0,1126694034	0,1152148268	0,1086620790	0,1234515037	0,1237830945	0,1212481509	0,1066931647	0,1005026086	0,1101140889	0,1357191294	0,1152168485	0,1209286986	0,1126654466	0,1273310869	0,1089496722	0,1129695994	0,1030418309	0,1092388496	0,1186081666	0,1064104360	0,1190375033	0,0568872731	0,0570347154	0,1396552282	0,1588472195	0,0412494201	0,0228325065	0,0463817150	0,0049823848	0,0463758434	0,1027715766	0,0253319509	0,0357654296	0,0626262921
Leucocytozoon_buteonis_BUTREG01	0,1708820671	0,1721787418	0,1867528902	0,1833407276	0,2101230131	0,2078102565	0,1847317427	0,1852797629	0,1786201060	0,2030976094	0,2134953161	0,1724466288	0,2032205151	0,2000139439	0,1785950481	0,1790369598	0,1995078799	0,1864701456	0,1870838843	0,1995078799	0,1703300685	0,1838386596	0,1852147275	0,1764145805	0,2052081386	0,1777181196	0,2112334005	0,1934306500	0,1961330615	0,1685543503	0,2020624270	0,1768487380	0,1803767142	0,1879379817	0,1893833785	0,1924369679	0,1949648457	0,1971827501	0,1740472767	0,2261227243	0,1921641524	0,2031968506	0,1786171988	0,1975040350	0,1847505667	0,1751113340	0,2038286172	0,1931662334	0,2042062077
[truncated: 71 more columns]
